# Supplementary material for: Tetrahydropyridines’ Stereoselective Formation, How Lockdown Assisted in the Identification of the Features of Its Mechanism
Source: Molecules. 2022 Jul 7;27(14):4367. doi: 10.3390/molecules27144367 (PMC9324243; doi:10.3390/molecules27144367)
Supplement: Supplementary file 1 [file molecules-27-04367-s001.zip]

Archive with 1 entries (1 files):
- molecules-1750023-supplementary.pdf
